# Supplementary material for: Jammer Localization Using Wireless Devices with Mitigation by Self-Configuration
Source: PLoS One. 2016 Sep 1;11(9):e0160311. doi: 10.1371/journal.pone.0160311 (PMC5008771; doi:10.1371/journal.pone.0160311)
Supplement: S1 File — (XLSX) [file pone.0160311.s001.xlsx]

## Sheet: Sheet1
S1 DataSet #1
Distance (m)	Accuracy
10m	0.602
20m	0.655
40m	0.737
60m	0.878
80m	0.953
100m	0.992
Data
	At 10 m	At 20 m	At 40 m	At 60 m	At 80 m	At 100 m
	0.61	0.61	0.73	0.86	0.96	0.99
	0.61	0.68	0.73	0.85	0.91	1
	0.62	0.63	0.76	0.88	0.94	1
	0.6	0.56	0.75	0.91	0.97	0.99
	0.59	0.67	0.71	0.92	0.92	0.99
	0.58	0.58	0.79	0.89	0.89	0.99
	0.6	0.69	0.7	0.92	0.97	1
	0.59	0.73	0.71	0.87	0.97	0.99
	0.61	0.63	0.75	0.89	0.96	1
	0.59	0.71	0.75	0.85	0.96	0.98
	0.62	0.67	0.69	0.81	0.95	0.98
	0.57	0.65	0.76	0.91	0.95	0.99
	0.61	0.71	0.72	0.91	0.97	0.99
	0.63	0.63	0.76	0.87	0.96	0.99
	0.61	0.71	0.76	0.88	0.93	0.99
	0.6	0.63	0.73	0.87	0.96	1
	0.6	0.67	0.69	0.9	0.95	0.98
	0.62	0.66	0.79	0.89	0.96	1
	0.62	0.58	0.73	0.87	0.96	0.99
	0.58	0.69	0.77	0.89	0.95	0.99
	0.62	0.64	0.73	0.88	0.94	0.99
	0.58	0.65	0.7	0.87	0.95	1
	0.61	0.72	0.75	0.86	0.97	0.98
	0.62	0.68	0.79	0.9	0.95	0.99
	0.61	0.66	0.75	0.86	0.97	1
	0.59	0.64	0.69	0.82	0.95	0.99
	0.62	0.63	0.75	0.88	0.96	1
	0.6	0.61	0.74	0.84	0.97	0.99
	0.61	0.66	0.69	0.86	0.96	0.99
	0.57	0.64	0.7	0.89	0.97	1
	0.56	0.69	0.79	0.91	0.96	0.98
Average	0.601613	0.655161	0.737419	0.877742	0.952903	0.991613
The impact of distance between the central node and Jammer. Jammer Range was 50 m.

## Sheet: Sheet2
S1 DataSet#2
Transmission Range (m)	Accuracy
10m	0.648
20m	0.755
40m	0.829
60m	0.89
80m	0.739
100m	0.606
Data
	At 10 m	At 20 m	At 40 m	At 60 m	At 80 m	At 100 m
	0.6	0.76	0.8	0.93	0.65	0.63
	0.62	0.76	0.82	0.86	0.72	0.6
	0.67	0.74	0.8	0.9	0.73	0.48
	0.53	0.72	0.86	0.91	0.66	0.44
	0.6	0.79	0.83	0.86	0.76	0.59
	0.54	0.79	0.84	0.86	0.71	0.68
	0.74	0.77	0.79	0.91	0.67	0.65
	0.73	0.73	0.75	0.88	0.69	0.47
	0.71	0.75	0.85	0.9	0.74	0.64
	0.7	0.75	0.88	0.87	0.68	0.59
	0.67	0.79	0.84	0.89	0.75	0.62
	0.67	0.75	0.83	0.88	0.78	0.6
	0.71	0.69	0.84	0.87	0.85	0.66
	0.62	0.82	0.85	0.86	0.66	0.63
	0.71	0.74	0.86	0.89	0.72	0.6
	0.69	0.78	0.82	0.85	0.75	0.64
	0.67	0.74	0.79	0.88	0.76	0.63
	0.66	0.79	0.8	0.91	0.83	0.62
	0.58	0.77	0.82	0.91	0.75	0.49
	0.56	0.73	0.84	0.87	0.63	0.64
	0.63	0.76	0.85	0.95	0.73	0.62
	0.64	0.75	0.83	0.87	0.77	0.64
	0.72	0.71	0.84	0.9	0.75	0.67
	0.68	0.79	0.82	0.89	0.69	0.57
	0.71	0.78	0.81	0.91	0.69	0.64
	0.68	0.71	0.84	0.94	0.84	0.69
	0.61	0.75	0.83	0.89	0.79	0.58
	0.6	0.75	0.85	0.92	0.71	0.65
	0.56	0.76	0.83	0.89	0.82	0.56
	0.64	0.76	0.82	0.87	0.79	0.61
	0.64	0.72	0.87	0.86	0.85	0.66
Average	0.648065	0.754839	0.829032	0.889677	0.739355	0.606129
The impact of jammer’s transmission range on accuracy localization. Jammer was kept 60 m Away

## Sheet: Sheet3
S1 DataSet #3
Node Density (N)	Accuracy
5	0.548
10	0.705
15	0.859
20	0.95
Data
	5 Devices	10 Devices	15 Devices	20 Devices
	0.51	0.66	0.85	0.94
	0.59	0.71	0.89	0.97
	0.57	0.74	0.85	0.91
	0.56	0.67	0.88	0.97
	0.48	0.75	0.85	0.95
	0.54	0.75	0.91	0.94
	0.54	0.65	0.83	0.97
	0.56	0.7	0.91	0.91
	0.51	0.72	0.86	0.89
	0.54	0.72	0.82	0.95
	0.57	0.76	0.85	0.97
	0.57	0.77	0.84	0.91
	0.53	0.69	0.85	0.96
	0.53	0.64	0.85	0.97
	0.55	0.64	0.86	0.95
	0.54	0.66	0.85	0.9
	0.59	0.71	0.83	0.97
	0.55	0.74	0.89	0.97
	0.58	0.67	0.85	0.98
	0.56	0.73	0.83	0.94
	0.53	0.72	0.89	0.95
Average	0.547619	0.704762	0.859048	0.94619
The impact of density of participating nodes on accuracy of jammer localization. Jammer range was 50 m and was kept 60 m away from central node
